# Supplementary material for: Genomic and transcriptomic insights into Trichomonascus vanleenenianus, a xylan-degrading yeast isolated from saproxylic insect larvae
Source: BMC Genomics. 2026 Mar 21;27:422. doi: 10.1186/s12864-026-12750-7 (PMC13130702; doi:10.1186/s12864-026-12750-7)
Supplement: Supplementary file 1 — Additional file 1: Genomes available as of November 11, 2025. [file 12864_2026_12750_MOESM1_ESM.xlsx]

## Sheet: Strains infos
Additional file 1: Genomes available as of November 11, 2025
Species	Strain	Submitter	Date	ASM number	total sequence length	Number of scaffolds	Assembly number
Blastobotrys adeninivorans	NRRL Y-17692	UW-Madison	2023-07-31	ASM3055562v1	11.8 Mb	118	GCA_030555625.1
Blastobotrys allociferrii	CBS 18616	INSERM U1070	2024-12-06	ASM4552969v1	19.9 Mb	4	GCA_045529685.1
Blastobotrys americana	NRRL Y-6844	UW-Madison	2023-07-31	ASM370579v3	12.6 Mb	77	GCA_003705795.3
Blastobotrys arbuscula	NRRL Y-17585	UW-Madison	2023-07-31	ASM3056436v1	18.1 Mb	1150	GCA_030564365.1
Blastobotrys aristatus	UCD613	University College Dublin	2022-08-27	Wolfe_Bari_UCD613	13.2 Mb	4	GCA_946409495.1
Blastobotrys attinorum	NRRL Y-27639	UW-Madison	2023-07-31	ASM3056426v1	14 Mb	250	GCA_030564265.1
Blastobotrys buckinghamii	NRRL Y-63727	UW-Madison	2023-07-31	ASM3057997v1	25.8 Mb	950	GCA_030579975.1
Blastobotrys capitulatus	NRRL Y-17573	UW-Madison	2023-07-31	ASM3056432v1	24.6 Mb	1681	GCA_030564325.1
Blastobotrys chiropterorum	NRRL Y-17071	UW-Madison	2023-07-31	ASM3057005v1	15.2 Mb	440	GCA_030570055.1
Blastobotrys elegans	NRRL Y-17572	UW-Madison	2023-07-31	ASM3056423v1	15.6 Mb	1086	GCA_030564235.1
Blastobotrys illinoisensis	NRRL YB-1343	Chalmers University of Technology	2025-01-24	BILLI_YB1343_PB	14.3 Mb	7	GCA_965113335.1
Blastobotrys indianensis	NRRL YB-1950	UW-Madison	2023-07-31	ASM3055885v1	14.2 Mb	133	GCA_030558855.1
Blastobotrys malaysiensis	NRRL Y-6417	UW-Madison	2023-07-31	ASM3055881v1	15.8 Mb	2553	GCA_030558815.1
Blastobotrys mokoenaii	NRRL Y-27120	UW-Madison	2023-07-31	ASM370576v3	13.7 Mb	333	GCA_003705765.3
Blastobotrys muscicola	NRRL Y-7993	UW-Madison	2023-07-31	ASM370574v3	14.6 Mb	456	GCA_003705745.3
Blastobotrys niveus	NRRL Y-17581	UW-Madison	2023-07-31	ASM3055882v1	16.9 Mb	1459	GCA_030558825.1
Blastobotrys parvus	NRRL Y-1004	UW-Madison	2023-07-31	ASM3056428v1	13.1 Mb	126	GCA_030564285.1
Blastobotrys peoriensis	NRRL YB-2290	UW-Madison	2023-07-31	ASM370573v3	14 Mb	199	GCA_003705735.3
Blastobotrys persicus	CBS 14259	UW-Madison	2023-07-31	ASM3058506v1	13.1 Mb	442	GCA_030585065.1
Blastobotrys proliferans	NRRL Y-17577	UW-Madison	2023-07-31	ASM370748v3	14.5 Mb	181	GCA_003707485.3
Blastobotrys raffinosifermentans	NRRL Y-27150	UW-Madison	2023-07-31	ASM370570v2	12 Mb	140	GCA_003705705.2
Blastobotrys robertii	NRRL Y-27775	UW-Madison	2023-07-31	ASM3056438v1	14.3 Mb	330	GCA_030564385.1
Blastobotrys serpentis	NRRL Y-48249	UW-Madison	2023-07-31	ASM370569v2	13.7 Mb	285	GCA_003705695.2
Blastobotrys terrestris	NRRL Y-17704	UW-Madison	2023-08-07	ASM3067422v1	19.1 Mb	3343	GCA_030674225.1
Trichomonascus apis	NRRL Y-48475	UW-Madison	2023-07-31	ASM3055766v1	14.3 Mb	355	GCA_030557665.1
Trichomonascus ciferrii	NRRL Y-10943	UW-Madison	2023-07-31	ASM3057363v1	20.6 Mb	642	GCA_030573635.1
Trichomonascus petasosporus	NRRL YB-2092	UW-Madison	2023-07-31	ASM3058009v1	14.5 Mb	375	GCA_030580095.1
Trichomonascus vanleenenianus	CBS 14902	UW-Madison	2023-07-31	ASM3057283v1	15.3 Mb	635	GCA_030572835.1
Trichomonascus vanleenenianus	L1-24 (=CLIB 3782)	INRAE UMR 1083	2025-07-01	TRVA0	14.9 Mb	117	GCA_965637985.1
Candida hispaniensis	CBS 9996	INRA UMR 1319	2018-08-29	OLHI0	10.7 Mb	6	GCA_900535975.1
Yarrowia lipolytica	CLIB 122	Genolevures Consortium	2004-07-02	ASM252v1	20.5 Mb	6	GCA_000002525.1
