# Supplementary material for: Genomic and transcriptomic insights into Trichomonascus vanleenenianus, a xylan-degrading yeast isolated from saproxylic insect larvae
Source: BMC Genomics. 2026 Mar 21;27:422. doi: 10.1186/s12864-026-12750-7 (PMC13130702; doi:10.1186/s12864-026-12750-7)
Supplement: Supplementary file 3 — Additional file 3: Genetic features annotated in the genome of L1-24. [file 12864_2026_12750_MOESM3_ESM.xlsx]

## Sheet: Feuil1
Additional file 3: Genetic features annotated in the genome of L1-24
Scaffolds	Length (bp)	# CDS non pseudo	# pseudo*	# genes with introns	# introns in CDS (not in UTR)	# introns in UTR	#introns in 5'UTR	#introns in 3'UTR	tRNA	# transposable elements	rRNA genes	misc_RNA	#introns in misc_RNA	Remarks
TRVA0_001	999276	463	1	119	174	21	16	5	7	1	2	17	16	1 LINE pseudo, rRNAgene: 5S
TRVA0_002	548852	248	2	65	79	6	6	0	3	1	1	2	1	1 LINE pseudo, rRNAgene: 5S
TRVA0_003	504339	215	2	65	84	12	12	0	0	0	0	2	2
TRVA0_004	466338	207	1	72	101	5	4	1	1	1	0	4	0	1 DNA transposon pseudo
TRVA0_005	443233	181	0	52	67	4	3	1	2	0	0	6	6	1 tRNA gene with 107 bp intron
TRVA0_006	426286	186	0	58	87	2	2	0	0	0	0	0	0
TRVA0_007	413462	178	0	35	57	3	3	0	6	0	0	0	0	2 tRNA separated by 3 bp (AGA)
TRVA0_008	382694	151	0	41	53	0	0	0	3	0	2	1	1	rRNAgene: 5S
TRVA0_009	346835	137	2	36	59	4	4	0	3	1	0	3	3	1 LINE pseudo
TRVA0_010	343509	146	0	36	49	3	3	0	1	0	1	1	1	rRNAgene: 5S
TRVA0_011	337905	151	0	39	56	0	0	0	4	0	0	0	0
TRVA0_012	328808	142	1	35	50	2	2	0	1	0	0	0	0
TRVA0_013	318967	137	0	35	40	7	7	0	1	0	0	1	0
TRVA0_014	294445	130	0	38	59	5	5	0	1	0	0	2	0
TRVA0_015	284070	110	1	30	42	5	4	1	2	0	0	4	5	1 pseudo = end of contig
TRVA0_016	283695	114	0	38	58	5	4	1	3	0	3	0	0	rRNAgene: 5S
TRVA0_017	279936	120	1	34	48	3	3	0	0	0	0	0	0
TRVA0_018	262440	122	0	24	35	4	3	1	1	0	0	1	1
TRVA0_019	254743	105	1	21	29	5	5	0	2	0	1	0	0	rRNAgene: 5S
TRVA0_020	249525	118	0	33	44	1	1	0	1	0	0	0	0
TRVA0_021	235456	103	0	27	39	2	2	0	0	0	0	0	0
TRVA0_022	228786	99	0	33	52	3	3	0	2	0	0	0	0
TRVA0_023	226988	96	2	24	33	5	5	0	1	1	0	0	0	1 LINE pseudo, 1 pseudo = end of contig
TRVA0_024	216327	98	0	34	43	5	4	1	1	0	0	0	0
TRVA0_025	212505	94	0	28	37	5	4	1	2	0	1	2	3	misc_RNA with AS, rRNAgene: partial 5S
TRVA0_026	205865	96	2	28	42	0	0	0	1	1	0	0	0	1 DNA transposon pseudo
TRVA0_027	199791	79	0	19	26	3	3	0	1	0	0	0	0
TRVA0_028	192677	79	0	24	29	2	2	0	3	0	1	0	0	rRNAgene: 5S
TRVA0_029	192417	77	0	18	27	0	0	0	1	0	0	0	0
TRVA0_030	189417	82	0	29	42	1	1	0	0	0	0	0	0
TRVA0_031	181801	79	0	33	38	1	0	1	1	0	1	0	0	rRNAgene: 5S
TRVA0_032	177804	72	2	15	16	4	4	0	1	1	0	1	1	1 LINE pseudo
TRVA0_033	177519	79	0	21	27	2	2	0	0	0	0	0	0
TRVA0_034	176009	76	1	25	41	2	1	1	1	1	0	0	0	1 LINE pseudo
TRVA0_035	170932	74	1	27	42	1	1	0	1	0	0	0	0	pseudo = end of contig
TRVA0_036	154546	61	0	13	21	1	1	0	0	0	0	0	0
TRVA0_037	145444	65	0	28	40	0	0	0	1	0	0	0	0	2 tRNA genes separated by 4 bp (TTTG)
TRVA0_038	143846	53	0	14	19	3	3	0	3	0	0	0	0
TRVA0_039	138525	61	4	17	22	1	1	0	1	1	0	0	0	1 Tc1-mariner peudo
TRVA0_040	133386	60	1	19	28	1	1	0	1	1	1	0	0	1 LINE pseudo, rRNAgene: 5S
TRVA0_041	132773	60	1	19	24	1	1	0	1	0	0	0	0	pseudo = end of contig, start of gene formate dehydrogenase
TRVA0_042	132052	52	2	14	16	1	1	0	0	0	0	0	0	pseudo = end of contig, end of gene formate dehydrogenase
TRVA0_043	125680	45	0	17	25	3	3	0	0	0	0	0	0
TRVA0_044	125317	62	0	13	18	2	1	1	0	0	0	0	0
TRVA0_045	124424	60	0	18	25	2	0	2	0	0	0	0	0
TRVA0_046	120300	47	1	10	11	2	2	0	1	0	0	0	0	pseudo = end of contig
TRVA0_047	115433	45	0	7	9	1	1	0	0	0	0	0	0
TRVA0_048	115112	50	1	10	12	2	1	1	0	0	0	1	0	pseudo = end of contig
TRVA0_049	110905	44	0	8	9	4	4	0	1	0	0	0	0
TRVA0_050	107958	44	0	8	8	0	0	0	1	0	2	0	0	rRNAgene: partial 5S
TRVA0_051	105163	43	0	3	4	1	1	0	1	0	0	0	0
TRVA0_052	99754	57	1	14	19	1	1	0	0	1	0	0	0	1 LINE pseudo
TRVA0_053	99006	51	0	18	28	1	1	0	0	0	0	1	0
TRVA0_054	95466	41	0	11	13	1	1	0	0	0	0	0	0
TRVA0_055	88438	34	2	7	9	2	2	0	1	0	0	0	0	pseudo = end of contig
TRVA0_056	87778	38	1	5	6	0	0	0	1	1	0	0	0	1 Ty3-like pseudo
TRVA0_057	81507	36	0	9	10	4	4	0	1	0	0	0	0
TRVA0_058	74296	24	1	8	17	1	1	0	3	1	0	0	0	1 LINE pseudo, 2 tRNA genes separated by 4 bp (GTTT)
TRVA0_059	74123	30	1	13	20	1	1	0	1	1	0	0	0	1 LINE pseudo
TRVA0_060	67370	23	0	7	9	1	1	0	1	0	0	3	3
TRVA0_061	60577	24	1	7	9	0	0	0	3	1	1	0	0	1 relic of retrotransposon, 2 tRNA genes separated by 10 bp (ATTTCCTTCT), rRNAgene: 5S
TRVA0_062	58206	24	0	12	14	0	0	0	0	0	0	0	0
TRVA0_063	55569	25	0	8	10	1	1	0	1	0	0	0	0
TRVA0_064	53586	17	1	4	6	0	0	0	0	1	0	0	0	1 LINE pseudo
TRVA0_065	52844	23	0	7	9	0	0	0	0	0	0	0	0	1 CDS with homology to a fungal transposase
TRVA0_066	51763	18	1	2	2	0	0	0	0	0	0	0	0	2 CDS with homology to a fungal transposase
TRVA0_067	50449	19	1	3	3	0	0	0	0	0	0	0	0	pseudo = end of contig
TRVA0_068	49101	16	0	3	3	0	0	0	0	0	0	0	0
TRVA0_069	46701	25	0	5	5	0	0	0	1	0	0	0	0
TRVA0_070	45986	20	0	5	7	0	0	0	1	0	0	0	0
TRVA0_071**	44816	11	3	3	3	0	0	0	0	1	0	0	0	1 LINE pseudo, 1 pseudo = end of contig, 1 pseudo with intron, telomeric repeat
TRVA0_072	43210	17	1	2	2	2	2	0	0	0	0	0	0	pseudo = end of contig
TRVA0_073	42014	16	1	1	3	0	0	0	0	1	0	0	0	1 LINE pseudo
TRVA0_074	39748	13	0	2	2	1	1	0	3	0	1	0	0	rRNAgene: 5S
TRVA0_075	38617	17	0	5	6	0	0	0	1	0	0	0	0
TRVA0_076	35342	13	2	3	5	0	0	0	2	1	0	0	0	1 LINE pseudo, 2 tRNA genes separated by 2 bp (AA)
TRVA0_077	34231	12	0	1	1	0	0	0	0	0	0	0	0
TRVA0_078	32424	10	1	5	8	0	0	0	0	0	0	0	0	pseudo = end of contig
TRVA0_079	32413	12	0	1	2	0	0	0	2	0	0	0	0	2 tRNA genes separated by 9 bp (TTTCTTTCA)
TRVA0_080	30415	13	0	1	1	0	0	0	0	0	0	0	0
TRVA0_081	30409	10	0	3	3	0	0	0	2	0	4	0	0	2 tRNA genes separated by 3 bp (TTG), rRNAgene: 5S, 18S, 5.8S, 26S partial
TRVA0_082	29415	12	1	2	3	0	0	0	0	0	0	0	0	pseudo = end of contig
TRVA0_083	29295	8	1	3	3	0	0	0	1	0	0	0	0
TRVA0_084	28180	12	0	2	2	1	1	0	3	0	1	0	0	rRNAgene: 5S
TRVA0_085	27832	7	0	3	5	0	0	0	1	0	1	0	0	rRNAgene: 5S
TRVA0_086	25918													mitochondrial contig
TRVA0_087	23876	7	1	0	0	0	0	0	0	0	0	0	0
TRVA0_088	23298	5	2	2	3	0	0	0	0	1	0	0	0	1 DNA transposon pseudo
TRVA0_089	21777	8	0	1	1	0	0	0	0	0	0	0	0
TRVA0_090	19102	7	1	0	0	0	0	0	0	1	0	0	0	1 LINE pseudo
TRVA0_091**	17619	2	1	0	0	0	0	0	0	1	0	0	0	1 LINE pseudo, telomeric repeat
TRVA0_092	17320	2	1	1	5	0	0	0	0	0	0	0	0	1 long pseudo (end of contig) with 5 introns
TRVA0_093	16512	3	0	1	1	0	0	0	0	0	1	0	0	rRNAgene: 5S
TRVA0_094	16194	4	0	0	0	0	0	0	2	0	0	0	0	2 tRNA genes separated by 4 bp (ATTT)
TRVA0_095	14475	3	3	1	1	0	0	0	0	0	0	0	0	2 pseudo = end of contig
TRVA0_096	14191	5	1	3	3	0	0	0	0	0	0	0	0	pseudo = end of contig
TRVA0_097	12997	3	0	1	1	1	1	0	3	0	0	0	0
TRVA0_098	12939	4	0	0	0	0	0	0	0	0	0	0	0
TRVA0_099	12894	4	1	1	1	0	0	0	0	0	1	0	0	pseudo = end of contig, rRNAgene: partial 5S
TRVA0_100	12062	4	1	0	0	0	0	0	0	0	0	0	0	pseudo = end of contig
TRVA0_101	11852	3	2	0	0	0	0	0	0	0	0	0	0	1 pseudo = end of contig + PTC
TRVA0_102	9438	2	0	0	0	0	0	0	2	0	1	0	0	2 tRNA genes separated by 3 bp (TCG), rRNAgene: partial 5S
TRVA0_103	9034	1	2	1	1	0	0	0	0	1	0	0	0	1 DNA transposon pseudo + 1 pseudo
TRVA0_104	7829	4	0	1	2	0	0	0	1	0	0	0	0
TRVA0_105	7159	1	1	0	0	0	0	0	0	1	0	0	0	1 full length transposase family Tpn2
TRVA0_106	6584	1	1	0	0	0	0	0	0	1	0	0	0	putative LTR-retrotransposon or transposon, pseudo
TRVA0_107	6568	0	2	0	0	0	0	0	2	0	0	0	0	1 pseudo = end of contig + 1 relic of putative gene
TRVA0_108**	6132	0	1	0	0	0	0	0	0	0	0	0	0	telomeric repeat
TRVA0_109	6040	1	1	0	0	0	0	0	0	1	0	1	1	1 LINE pseudo + 1 misc_RNA with 1 intron
TRVA0_110	6013	1	0	0	0	0	0	0	0	1	0	0	0	LTR-retrotransposon without LTR
TRVA0_111	5737	0	1	0	0	0	0	0	0	1	0	0	0	1 DNA transposon pseudo, family Tpn2
TRVA0_112	5502	2	0	0	0	0	0	0	0	0	0	0	0
TRVA0_113**	5423	0	0	0	0	0	0	0	0	0	0	0	0	telomeric repeat
TRVA0_114	5381	0	1	0	0	0	0	0	2	1	1	0	0	1 LINE pseudo, rRNAgene: 5S
TRVA0_115	5262	1	0	0	0	0	0	0	0	1	0	0	0	1 full length transposase family Tpn2
TRVA0_116	5052	2	0	0	0	0	0	0	0	0	0	0	0
TRVA0_117	5007	2	1	0	0	0	0	0	0	1	0	0	0	1 DNA transposon pseudo
TOTAL	14970584	6306	75	1707	2363	176	158	18	110	31	28	53	44
nuclear	14944666
mito	25918
*Pseudo number includes protein-coding genes and transposable elements
**Contig with a telomeric repeat
