# Supplementary material for: Genomic and transcriptomic insights into Trichomonascus vanleenenianus, a xylan-degrading yeast isolated from saproxylic insect larvae
Source: BMC Genomics. 2026 Mar 21;27:422. doi: 10.1186/s12864-026-12750-7 (PMC13130702; doi:10.1186/s12864-026-12750-7)
Supplement: Supplementary file 4 — Additional file 4: ANI values computed between 5 strains of Blastobotrys and Trichosmoascus species. [file 12864_2026_12750_MOESM4_ESM.xlsx]

## Sheet: Feuille1
Additional file 4: ANI values computed between 5 strains of Blastobotrys and Trichosmoascus species
	B. illinoisensis	B. mokoenaii	B. malaysiensis	T. vanleenenianus	T. vanleenenianus
	NRRL YB-1343	NRRL Y-27120	NRRL Y-6417	CBS 14902	L1-24
B. illinoisensis NRRL YB-1343		81.45	78.89	78.93	79.03
B. mokoenaii NRRL Y-27120			78.40	78.86	78.81
B. malaysiensis NRRL Y-6417				78.37	78.36
T. vanleenenianus CBS 14902					99.93
T. vanleenenianus L1-24
