# Supplementary material for: Genomic and transcriptomic insights into Trichomonascus vanleenenianus, a xylan-degrading yeast isolated from saproxylic insect larvae
Source: BMC Genomics. 2026 Mar 21;27:422. doi: 10.1186/s12864-026-12750-7 (PMC13130702; doi:10.1186/s12864-026-12750-7)
Supplement: Supplementary file 7 — Additional file 7: Genes involved in mating in L1-24 and other Saccharomycotina yeasts [file 12864_2026_12750_MOESM7_ESM.xlsx]

## Sheet: Feuil1
Additional file 7: Genes involved in mating in L1-24 and other Saccharomycotina yeasts
Gene	S. cerevisiae	T. vanleenenianus	A. adeninivorans	Y. lipolytica	Comment
MATalpha1	YCR040W	TRVA0_001S07525	ARAD1D19294g	YALI0C07480g	transcriptional activator
STE6	YKL209C	TRVA0_014S00188	ARAD1D37796g	YALI0E05973g	a factor export
AXL1	YPR122W	TRVA0_041S00496	ARAD1C18700g	YALI0F25091g	a factor maturation
STE23	YLR389C	TRVA0_041S00496	ARAD1C18700g	YALI0F25091g	a factor maturation
RAM2	YKL019W	TRVA0_003S02850	ARAD1D30690g	YALI0B16126g	a factor maturation
RCE1	YMR274C	BLVA0_038S00606	ARAD1D17776g	YALI0F07359g	a factor maturation
STE14	YDR410C	TRVA0_007S01684	ARAD1B23012g	YALI0E22913g	a factor maturation
STE24	YJR117W	TRVA0_026S01508	ARAD1D28336g	YALI0F11033g	a factor maturation
STE3	YKL178C	TRVA0_004S03356	ARAD1B23936g	YALI0F11913g	a factor receptor
KEX1	YGL203C	TRVA0_015S01772	ARAD1C29150g	YALI0B05170g	alpha factor maturation
KEX2	YNL238W	TRVA0_054S00672	ARAD1D46200g	YALI0F13189g	alpha factor maturation
STE13	YOR219C	TRVA0_015S00364	ARAD1C38214g	YALI0B02838g	alpha factor maturation
STE2	YFL026W	TRVA0_015S01860	ARAD1C29216g	YALI0F03905g	alpha factor receptor
MFA1	YDR461W	?	No	No	a factor
MFA2	YNL145W	?	No	No	a factor
MFa1	YPL187W	TRVA0_001S07646	ARAD1C26928g	YALI0E16533g	alpha factor
MFa2	YGL089C	TRVA0_001S07646	ARAD1C26928g	YALI0E30415g	alpha factor

## Sheet: Feuil2
Recherche par synténie
ARAD	TRVA
ARAD1C26862g	BLVA0_035S01552
ARAD1C26884g	BLVA0_035S01530
ARAD1C26906g	BLVA0_035S01508
ARAD1C26928g
ARAD1C26950g	BLVA0_035S01464
ARAD1C26972g	No Hit
ARAD1C26994g	BLVA0_035S01442
