# Supplementary material for: Genomic and transcriptomic insights into Trichomonascus vanleenenianus, a xylan-degrading yeast isolated from saproxylic insect larvae
Source: BMC Genomics. 2026 Mar 21;27:422. doi: 10.1186/s12864-026-12750-7 (PMC13130702; doi:10.1186/s12864-026-12750-7)
Supplement: Supplementary file 8 — Additional file 8: Secreted proteins. A. List of the 45 predicted GPI-anchored proteins. B. List of the 157 predicted extracellular proteins. [file 12864_2026_12750_MOESM8_ESM.xlsx]

## Sheet: Additional file 8A
Additional file 8A: List of the 45 predicted GPI-anchored proteins
Proteins of known function	Cell wall organization (CAZyme subfamily)	Aspartic proteases (pfam00026)	Lipases (pfam03583)	CFEM domain-containing proteins	Other functions
TRVA0_005S00914	TRVA0_011S02256	TRVA0_022S00738	TRVA0_033S00232	TRVA0_011S00210	TRVA0_001S10396 (Phospholipase)
TRVA0_043S01024	TRVA0_068S00276 (GH16)	TRVA0_004S04412	TRVA0_005S03400	TRVA0_011S00188	TRVA0_002S04808
TRVA0_051S00452	TRVA0_018S01332	TRVA0_002S03642	TRVA0_007S03026		TRVA0_018S01662 (Flo11 domain)
TRVA0_017S01266	TRVA0_009S03246 (GH76)
TRVA0_023S00518	TRVA0_011S02520 (GH16)
TRVA0_004S03224	TRVA0_073S00100 (GH76)
TRVA0_049S00166	TRVA0_008S01530 (GH16)
TRVA0_019S01266	TRVA0_005S00628 (GH132)
TRVA0_005S00892	TRVA0_005S01860
TRVA0_017S01288	TRVA0_066S00100 (GH72)
TRVA0_005S00518	TRVA0_017S02014 (GH72)
TRVA0_003S01420	TRVA0_020S02300 (GH72)
TRVA0_017S01244
TRVA0_030S01860
TRVA0_017S01310
TRVA0_018S00716
TRVA0_080S00188
TRVA0_077S00276
TRVA0_094S00144
TRVA0_015S00958
TRVA0_031S00386
TRVA0_019S01244

## Sheet: Additional file 8B
Additional file 8B: List of the 157 predicted extracellular proteins
Proteins of known function	CAZymes (Family)	Proteases/Peptidases (Family)	Lipases/esterases	Conserved domains	Others functions
TRVA0_017S01882	TRVA0_001S03004 (GH20)	TRVA0_017S00848	TRVA0_047S00474	TRVA0_013S01486	TRVA0_073S00188
TRVA0_044S00694	TRVA0_001S07448 (GH76)	TRVA0_003S03906 (S8)	TRVA0_050S00342	TRVA0_037S00804	TRVA0_050S00650
TRVA0_042S01222	TRVA0_001S08614 (GH89)	TRVA0_006S02036 (S10)	TRVA0_024S00474	TRVA0_018S02102	TRVA0_015S01288
TRVA0_006S01354	TRVA0_002S01134 (GH27)	TRVA0_005S03202 (S8)	TRVA0_041S00320	TRVA0_031S00914	TRVA0_031S01662
TRVA0_050S00364	TRVA0_002S01442 (GH5)	TRVA0_001S09626 (SAP)		TRVA0_012S02168 (CFEM)	TRVA0_025S01882
TRVA0_021S02344	TRVA0_002S02124 (GH20)	TRVA0_073S00320 (SAP)		TRVA0_011S00430	TRVA0_003S00782
TRVA0_048S00716	TRVA0_005S02608 (GH81)	TRVA0_001S09604 (SAP)		TRVA0_065S00232	TRVA0_040S00144
TRVA0_009S02058	TRVA0_006S00452 (GH3)	TRVA0_049S00430 (SAP)		TRVA0_002S02366
TRVA0_026S00364	TRVA0_006S02916 (GH3)	TRVA0_052S01310 (S8)		TRVA0_048S00518
TRVA0_048S00210	TRVA0_007S02410 (GH125)	TRVA0_015S00936 (S8)		TRVA0_029S00122
TRVA0_068S00430	TRVA0_008S02300 (AA11)	TRVA0_024S01706 (S10)		TRVA0_036S00628
TRVA0_001S07646	TRVA0_010S02388 (GH20)	TRVA0_014S01024 (SAP)		TRVA0_015S00254 (CFEM)
TRVA0_018S01728	TRVA0_011S01266 (GH76)	TRVA0_029S00672 (SAP)		TRVA0_032S00210
TRVA0_046S00540	TRVA0_011S01486 (GT21)	TRVA0_050S00166 (SAP)		TRVA0_014S02608
TRVA0_006S01376	TRVA0_014S00232 (GH17)	TRVA0_047S00364		TRVA0_044S01002
TRVA0_007S00298	TRVA0_019S01662 (GH28)			TRVA0_009S00496
TRVA0_013S02806	TRVA0_020S02520 (GH43)			TRVA0_040S00232
TRVA0_029S01530	TRVA0_024S00650 (GH76)			TRVA0_009S01684
TRVA0_052S00870	TRVA0_025S02190 (GH5)			TRVA0_078S00100 (CFEM)
TRVA0_048S00254	TRVA0_027S00848 (GH17)
TRVA0_068S00320	TRVA0_028S01662 (GH75)
TRVA0_001S00980	TRVA0_030S00584 (GH18)			CFEM: Common fungal extracellular membrane domain
TRVA0_019S00408	TRVA0_030S01486 (GH27)
TRVA0_010S03246	TRVA0_032S00122 (GH11)
TRVA0_016S01222	TRVA0_032S00232 (GH132)
TRVA0_010S02872	TRVA0_039S00210 (CE4)
TRVA0_002S05160	TRVA0_042S00188 (GH18)
TRVA0_001S05380	TRVA0_042S00870 (GH43)
TRVA0_068S00364	TRVA0_044S01112 (GH18)
TRVA0_045S00584	TRVA0_052S00430 (GH81)
TRVA0_048S00166	TRVA0_065S00342 (GH31)
TRVA0_023S01706	TRVA0_067S00100 (GH15)
TRVA0_029S00782	TRVA0_067S00166 (GH51)
TRVA0_006S03356	TRVA0_069S00188 (GH171)
TRVA0_021S00540	TRVA0_091S00144 (GH30)
TRVA0_019S02058
TRVA0_009S02256
TRVA0_013S02564
TRVA0_068S00232
TRVA0_051S00628
TRVA0_002S05138
TRVA0_023S01904
TRVA0_051S00650
TRVA0_002S03378
TRVA0_019S02410
TRVA0_048S00144
TRVA0_048S00496
TRVA0_048S00540
TRVA0_035S00760
TRVA0_007S00716
TRVA0_073S00144
TRVA0_019S02366
TRVA0_068S00342
TRVA0_087S00210
TRVA0_048S00562
TRVA0_048S00562
TRVA0_045S00892
TRVA0_056S00716
TRVA0_019S02388
TRVA0_053S01200
TRVA0_048S00188
TRVA0_023S01332
TRVA0_068S00386
TRVA0_050S00122
TRVA0_064S00232
TRVA0_038S00826
TRVA0_036S00782
TRVA0_009S00474
TRVA0_048S00804
TRVA0_001S03312
TRVA0_003S04456
TRVA0_013S01332
TRVA0_020S00386
TRVA0_028S01266
TRVA0_068S00408
TRVA0_002S01046
TRVA0_056S00562
