# Supplementary material for: Genomic and transcriptomic insights into Trichomonascus vanleenenianus, a xylan-degrading yeast isolated from saproxylic insect larvae
Source: BMC Genomics. 2026 Mar 21;27:422. doi: 10.1186/s12864-026-12750-7 (PMC13130702; doi:10.1186/s12864-026-12750-7)
Supplement: Supplementary file 9 — Additional file 9: List of the 127 T. vanleenenianus CAZymes of the families AA, CBM, CE and GH [file 12864_2026_12750_MOESM9_ESM.xlsx]

## Sheet: Feuil1
Additional file 9: List of the 127 T. vanleenenianus CAZymes of the families AA, CBM, CE and GH (GT and PL not included)
Gene_ID	CAZyme family (aa coordinates)	CAZyme subfamily	Lengh (aa)	SignalP-6 (aa coordinates)	TMHMM (aa coordinates)	Localisation	Main Activity	EC number	Gene	Homology	Substrates	Induction in Xylane (induction factor)
TRVA0_048S00606	AA1 (125-613)		639	No	Yes (27-44)	ER	Multi copper oxidase	1.10.3.-				No
TRVA0_010S01882	AA1 (52-535)		560	No	Yes (5-24)	ER	Multi copper oxidase	1.10.3.-				No
TRVA0_005S03554	AA1 (41-379)	AA1_2	615	Yes (1-20)	Yes (556-578)	Plasma membrane	Multi copper oxidase	1.10.3.-	FET3	uniprot|P38993 Saccharomyces cerevisiae YMR058W FET3 iron transport multicopper ferroxidase required for Fe(2+) ion high affinity uptake		No
TRVA0_043S00782	AA2 (103-356)		372	No	No	Mitochondrion	Peroxidase	1.11.1.-	CCPI	uniprot|P00431 Saccharomyces cerevisiae YKR066C CCP1 destroys radicals which are normally produced within the cells and which are toxic to biological systems		No
TRVA0_003S01288	AA2 (158-399)		423	No	No	Peroxisome	Peroxidase	1.11.1.-		uniprot|P00431 Saccharomyces cerevisiae YKR066C CCP1 destroys radicals which are normally produced within the cells and which are toxic to biological systems		No
TRVA0_046S00782	AA3 (177-687)		690	No	No	Peroxisome	GMC oxidoreductase	1.1.3.-				No
TRVA0_065S00166	AA3 (6-571)	AA3_2	578	No	No	Cytoplasm	GMC oxidoreductase	1.1.3.-				No
TRVA0_022S01354	AA4 (101-342)		570	No	No	Mitochondrion	Vanillyl-alcohol oxidase	1.1.3.-	DLD1	uniprot|P32891 Saccharomyces cerevisiae YDL174C DLD1 catalyzes the stereospecific oxidation of D-lactate to pyruvate		No
TRVA0_014S02322	AA4 (72-290)		529	No	No	Mitochondrion	Vanillyl-alcohol oxidase	1.1.3.-	DLD2	uniprot|P46681 Saccharomyces cerevisiae YDL178W DLD2 catalyzes the reversible oxidation of (R)-2-hydroxyglutarate to 2-oxoglutarate coupled to reduction of pyruvate to (R)-lactate		No
TRVA0_029S00914	AA4 (79-315)		539	No	Yes (28-50)	Mitochondrion	Vanillyl-alcohol oxidase	1.1.3.-	DLD1	uniprot|P32891 Saccharomyces cerevisiae YDL174C DLD1 catalyzes the stereospecific oxidation of D-lactate to pyruvate		No
TRVA0_001S06282	AA4 (84-323)		558	No	No	Mitochondrion	Vanillyl-alcohol oxidase	1.1.3.-	DLD1	uniprot|P32891 Saccharomyces cerevisiae YDL174C DLD1 catalyzes the stereospecific oxidation of D-lactate to pyruvate		No
TRVA0_025S00936	AA6 (136-330)		334	No	No	Cytoplasm	P-benzoquinone reductase (NADPH)	1.6.5.6				No
TRVA0_025S00958	AA6 (2-125)		130	No	No	Cytoplasm	P-benzoquinone reductase (NADPH)	1.6.5.6				No
TRVA0_001S08526	AA6 (5-199)		203	No	No	Cytoplasm	P-benzoquinone reductase (NADPH)	1.6.5.6				No
TRVA0_025S00914	AA6 (5-199)		202	No	No	Cytoplasm	P-benzoquinone reductase (NADPH)	1.6.5.6				No
TRVA0_025S00980	AA6 (5-199)		203	No	No	Cytoplasm	P-benzoquinone reductase (NADPH)	1.6.5.6				No
TRVA0_013S01684	AA7 (11-205)		515	No	No	Cytoplasm	Oligosaccharide oxidase	1.1.3.-	ALO1	uniprot|P54783 Saccharomyces cerevisiae YML086C ALO1 can oxidize L-gulono-1,4-lactone as well as D-arabinono-1,4- lactone and L-galactono-1,4-lactone		No
TRVA0_008S02300	AA11 (34-202)		324	Yes (1-19)	No	Extracellular	Lytic chitin monooxygenase	1.14.99.53			Chitin/Xylan	No
TRVA0_004S00760	CBM21 (314-423)		618	No	Yes (12-34)	Plasma membrane			GAC1	uniprot|A0A161HI37 Sugiyamaella lignohabitans Protein phosphatase regulator GAC1	Glycogen	No
TRVA0_076S00188	CBM67 (118-292) GH78 (318-842)		862	No	No	Cytoplasm	Rhamnosidase				Rhamnose	No
TRVA0_017S01442	CE1 (1-254)		257	No	No	Cytoplasm				uniprot|P40363 Saccharomyces cerevisiae YJL068C serine hydrolase involved in the detoxification of formaldehyde		No
TRVA0_039S00210	CE4 (135-243)		320	Yes (1-17)	No	Extracellular	Chitin/Xylan deacetylase	3.1.1.-	CDA1	uniprot|Q06702 Saccharomyces cerevisiae YLR307W CDA1 hydrolyzes the N-acetamido groups of N-acetyl-D-glucosamine residues in chitin to form chitosan and acetate	Chitin	No
TRVA0_010S02718	CE9 (55-452)		463	No	No	Cytoplasm	N-acetylglucosamine-6-phosphate deacetylase	3.5.1.25				No
TRVA0_006S00342	GH1 (2-473)		477	No	No	Cytoplasm	b-glucosidase/6-phospho-b-glucosidase/ b-galactosidase	3.2.1.-	BGL7	uniprot|A0A167C976 Sugiyamaella lignohabitans Beta-glucosidase		No
TRVA0_006S00364	GH1 (43-518)		522	No	No	Cytoplasm	b-glucosidase/6-phospho-b-glucosidase/ b-galactosidase	3.2.1.-	BGL7	uniprot|A0A167C976 Sugiyamaella lignohabitans Beta-glucosidase		No
TRVA0_046S01046	GH1 (67-537)		543	No	No	Cytoplasm	b-glucosidase/6-phospho-b-glucosidase/ b-galactosidase	3.2.1.-	BGL7	uniprot|A0A167C976 Sugiyamaella lignohabitans Beta-glucosidase		No
TRVA0_025S00562	GH2 (25-893)		1010	No	No	Cytoplasm	b-galactosidase, b-mannosidase and b-glucuronidase	3.2.1.-				No
TRVA0_006S02102	GH2 (28-906)		1022	No	No	Cytoplasm	b-galactosidase, b-mannosidase and b-glucuronidase	3.2.1.-				No
TRVA0_046S01090	GH2 (35-654)		842	No	No	Cytoplasm	b-galactosidase, b-mannosidase and b-glucuronidase	3.2.1.-				No
TRVA0_038S01200	GH2 (4-740)		873	No	No	Cytoplasm	b-galactosidase, b-mannosidase and b-glucuronidase	3.2.1.-				No
TRVA0_006S00452	GH3 (106-305)		876	Yes (1-18)	No	Extracellular	b-glucosidase/cellobiaise/gentiobiase	3.2.1.21	BGL1	uniprot|P22506 Saccharomycopsis fibuligera beta-glucosidase 1	Cellobiose/Gentiobiose	No
TRVA0_010S02520	GH3 (39-253)		839	No	No	Cytoplasm	b-glucosidase	3.2.1.21				No
TRVA0_010S02410	GH3 (44-256)		841	No	No	Cytoplasm	b-glucosidase	3.2.1.21				No
TRVA0_015S00276	GH3 (66-166)		197	No	No	Cytoplasm	b-glucosidase	3.2.1.21				No
TRVA0_010S02740	GH3 (74-300)		983	No	No	Cytoplasm	b-glucosidase	3.2.1.21				No
TRVA0_006S02916	GH3 (98-345)		803	Yes (1-22)	No	Extracellular	Xylan exo-b-1,4-xylosidase	3.2.1.37	XYL1	uniprot|Q8X212 Talaromyces emersonii xylan 1,4-beta-xylosidase	Xylan (Plant cell wall)	Yes (x24.1)
TRVA0_010S01046	GH5 (15-549)	GH5_12	647	No	No	Cytoplasm	Steryl b-glucosidase	3.2.1.104	EGH1	uniprot|P40566 Saccharomyces cerevisiae YIR007W EGH1 ergosteryl beta-glucosidase involved in the ergosteryl beta- glucoside (EG) catabolic pathway and vacuole formation via hydrolysis of EG to generate glucose		No
TRVA0_040S00518	GH5 (19-556)	GH5_12	695	No	No	Vacuole	Steryl b-glucosidase	3.2.1.104	EGH1	uniprot|P40566 Saccharomyces cerevisiae YIR007W EGH1 ergosteryl beta-glucosidase involved in the ergosteryl beta- glucoside (EG) catabolic pathway and vacuole formation via hydrolysis of EG to generate glucose		No
TRVA0_001S00320	GH5 (48-345)	GH5_22	475	No	No	Cytoplasm	Xylan endo-b-1,4-xylosidase/exo-b-1,4-xylosidase	3.2.1.8/ 3.2.1.37	XYN2/ XYL2	uniprot|A0A161HF89 Sugiyamaella lignohabitans Glycoside hydrolase family 5 domain-containing protein	Xylan (Plant cell wall)	Yes (x93.6)
TRVA0_001S10418	GH5 (41-335)	GH5_49	508	No	No	Cytoplasm	Glucan endo-1,6-beta-glucosidase					No
TRVA0_002S01442	GH5 (20-309)	GH5_5	336	Yes (1-16)	No	Extracellular	Cellulose endo-b-1,4-glucosidase	3.2.1.4			Cellulose (Plant cell wall)	No
TRVA0_025S02190	GH5 (126-425)	GH5_9	457	Yes (1-17)	No	Extracellular	Glucan exo-b-1,3-glucosidase	3.2.1.58	EXG1	uniprot|P23776 Saccharomyces cerevisiae YLR300W EXG1 glucanases possibly play a role in cell expansion during growth, in cell-cell fusion during mating, and in spore release during sporulation	Glucan (Yeast cell wall)	No
TRVA0_034S01662	GH5 (357-683)	GH5_9	729	No	Yes (183-205)	Plasma membrane	Glucan exo-b-1,3-glucosidase	3.2.1.58	EXG2	uniprot|A0A167EM88 Sugiyamaella lignohabitans EXG2 glucan 1,3-beta-glucosidase	Glucan (Yeast cell wall)	No
TRVA0_032S00122	GH11 (40-216)		218	Yes (1-18)	No	Extracellular	Xylan endo-b-1,4-xylosidase	3.2.1.8	XYN1	uniprot|A0A8E0QPC7 Aspergillus udagawae endo-1,4-beta-xylanase	Xylan (Plant cell wall)	Yes (nd)
TRVA0_062S00562	GH13 (1063-1513)	GH13_25	1530	No	No	Cytoplasm	4-a-glucanotransferase/ amylo-a-1,6-glucosidase	2.4.1.25/ 3.2.1.33	GDB1	uniprot|Q06625 Saccharomyces cerevisiae YPR184W GDB1 multifunctional enzyme acting as 1,4-alpha-D-glucan:1,4- alpha-D-glucan 4-alpha-D-glycosyltransferase and amylo-1,6-glucosidase in glycogen degradation	Glycogen	No
TRVA0_019S01178	GH13 (33-387)	GH13_40	567	No	No	Cytoplasm	Oligo exo-a-1,6-glucosidase	3.2.1.10	IMA5	uniprot|P40884 Saccharomyces cerevisiae YJL216C IMA5 alpha-glucosidase with specificity for isomaltose, maltose, and palatinose	Isomaltose	No
TRVA0_071S00232	GH13 (35-391)	GH13_40	579	No	No	Cytoplasm	Oligo exo-a-1,6-glucosidase	3.2.1.10	IMA1	uniprot|P53051 Saccharomyces cerevisiae YGR287C IMA1 major isomaltase (alpha-1,6-glucosidase) required for isomaltose utilization	Isomaltose	No
TRVA0_002S04104	GH13 (228-521)	GH13_8	679	No	No	Cytoplasm	1,4-a-glucan branching enzyme	2.4.1.18	GLC3	similar to uniprot|P32775 Saccharomyces cerevisiae YEL011w GLC3 1,4-alpha-glucan branching enzyme (glycogen branching enzyme)	Glycogen	No
TRVA0_067S00100	GH15 (191-607)		633	Yes (1-22)	No	Extracellular	Amylose exo-a-1,4-glucosidase	3.2.1.3	GAA1	uniprot|P42042 Blastobotrys adeninivorans glucoamylase GAA	Amylose	No
TRVA0_070S00254	GH15 (81-500)		513	No	Yes (5-27)	ER	Glucan exo-a-1,4-glucosidase	3.2.1.3	SGA1	uniprot|P08019 Saccharomyces cerevisiae YIL099W SGA1 Intracellular sporulation-specific glucoamylase involved in glycogen degradation	Glycogen	No
TRVA0_011S02520	GH16 (68-221)	GH16_18	478	Yes (1-18)	Yes (455-478)	Cell surface (GPI)	Chitin b-1,3/1,6-glucanosyltransferase	2.4.1.-	CRH1	uniprot|P53301 Saccharomyces cerevisiae YGR189C CRH1 glycosidase that plays a role in cell wall architecture	Chitin (Yeast cell wall)	No
TRVA0_068S00276	GH16 (104-274)	GH16_19	434	Yes (1-23)	Yes (412-434)	Cell surface (GPI)	Chitin b-1,3/1,6-glucanosyltransferase	2.4.1.-	UTR2	uniprot|P32623 Saccharomyces cerevisiae YEL040W UTR2 glycosidase that plays a role in cell wall architecture	Chitin (Yeast cell wall)	No
TRVA0_008S01530	GH16 (110-275)	GH16_19	455	Yes (1-20)	Yes (433-455)	Cell surface (GPI)	Chitin b-1,3/1,6-glucanosyltransferase	2.4.1.-	UTR2	uniprot|P32623 Saccharomyces cerevisiae YEL040W UTR2 glycosidase that plays a role in cell wall architecture	Chitin (Yeast cell wall)	No
TRVA0_010S02234	GH16 (299-625)	GH16_2	679	No	Yes (216-238)	Plasma membrane	No known activity in this subfamily		KRE6	uniprot|P32486 Saccharomyces cerevisiae YPR159W KRE6 involved in the synthesis of (1->6)- and (1->3)-beta-D-glucan polymers of the yeast cell wall in vivo	Glucan (Yeast cell wall)	No
TRVA0_006S00738	GH17 (100-349)		357	No	Yes (13-35)	Plasma membrane	Glucan endo-b-1,3-glucosidase	3.2.1.39		uniprot|A0A167F5V8 Sugiyamaella lignohabitans glucan endo-1,3-beta-D-glucosidase	Glucan (Yeast cell wall)	No
TRVA0_027S00848	GH17 (139-386)		387	Yes (1-17)	No	Extracellular	Glucan endo-b-1,3-glucosidase	3.2.1.39	SCW4	uniprot|P53334 Saccharomyces cerevisiae YGR279C SCW4 glucanases possibly play a role in cell expansion during growth, in cell-cell fusion during mating, and in spore release during sporulation	Glucan (Yeast cell wall)	No
TRVA0_005S00738	GH17 (159-402)		407	No	No	Cytoplasm	Glucan endo-b-1,3-glucosidase	3.2.1.39			Glucan (Yeast cell wall)	No
TRVA0_014S00232	GH17 (26-309)		314	Yes (1-22)	No	Extracellular	Glucan endo-b-1,3-glucosidase	3.2.1.39	BGL2	uniprot|P15703 Saccharomyces cerevisiae YGR282C BGL2 glucanases possibly play a role in cell expansion during growth, in cell-cell fusion during mating, and in spore release during sporulation	Glucan (Yeast cell wall)	No
TRVA0_042S00188	GH18 (27-225)		445	Yes (1-20)	No	Extracellular	Chitin endo-b-1,4-N-acetylglucosaminidase	3.2.1.14	CTS1	uniprot|A0A167CVW8 Sugiyamaella lignohabitans chitinase CTS1	Chitin (Yeast cell wall)	No
TRVA0_030S00584	GH18 (27-287)		610	Yes (1-23)	No	Extracellular	Chitin endo-b-1,4-N-acetylglucosaminidase	3.2.1.14	CTS1	uniprot|P29029 Saccharomyces cerevisiae YLR286C CTS1 chitinase is required for cell separation during growth	Chitin (Yeast cell wall)	No
TRVA0_044S01112	GH18 (30-263)		564	Yes (1-22)	No	Extracellular	Chitin endo-b-1,4-N-acetylglucosaminidase	3.2.1.14	CTS1	uniprot|P29029 Saccharomyces cerevisiae YLR286C CTS1 chitinase is required for cell separation during growth	Chitin (Yeast cell wall)	No
TRVA0_019S00584	GH18 (49-394)		418	No	No	Cytoplasm	Chitin endo-b-1,4-N-acetylglucosaminidase	3.2.1.14	CTS2	uniprot|A0A167FVK7 Sugiyamaella lignohabitans chitinase CTS2	Chitin (Yeast cell wall)	No
TRVA0_031S00804	GH20 (159-509)		558	No	Yes (5-22)	Vacuole	b-N-acetylhexosaminidase	3.2.1.52			Chitin (Yeast cell wall)	No
TRVA0_002S02124	GH20 (172-540)		599	Yes (1-19)	No	Extracellular	b-N-acetylhexosaminidase	3.2.1.52	HEX1	uniprot|A1C444 Aspergillus clavatus beta-hexosaminidase	Chitin (Yeast cell wall)	No
TRVA0_010S02388	GH20 (173-534)		586	Yes (1-26)	No	Extracellular	b-N-acetylhexosaminidase	3.2.1.52	HEX1		Chitin (Yeast cell wall)	No
TRVA0_001S03004	GH20 (194-555)		611	Yes (1-18)	No	Extracellular	b-N-acetylhexosaminidase	3.2.1.52	HEX1	uniprot|B6HFN5 Penicillium rubens beta-hexosaminidase	Chitin (Yeast cell wall)	No
TRVA0_030S01486	GH27 (114-399)		495	Yes (1-15)	No	Extracellular	a-galactosidase/melibiase	3.2.1.22	MEL2	uniprot|P41945 Saccharomyces cerevisiae a-galactosidase 2	Melibiose	No
TRVA0_002S01134	GH27 (114-404)		506	Yes (1-17)	No	Extracellular	a-galactosidase/melibiase	3.2.1.22	MEL2	uniprot|P41945 Saccharomyces cerevisiae a-galactosidase 2	Melibiose	No
TRVA0_019S01662	GH28 (42-383)		401	Yes (1-18)	No	Extracellular	Galacturonan endo-a-1,4-galacturonidase/ exo-a-1,4-galacturonidase	3.2.1.15/ 3.2.1.67	PGXC	uniprot|Q0CXI3 Aspergillus terreus exopolygalacturonase C	Galacturonan (Plant cell wall)	No
TRVA0_091S00144	GH30 (25-473)	GH30_5	480	Yes (1-19)	No	Extracellular	Arabinogalactan exo-b-1,6-galactobiosidase	3.2.1.-			Arabinogalactan (Plant cell wall)	No
TRVA0_065S00342	GH31 (281-783)	GH31_1	905	Yes (1-20)	No	Extracellular	Exo-a-glucosidase	3.2.1.20	INV1	uniprot|Q70I26 Blastobotrys adeninivorans AINV invertase	Saccharose	No
TRVA0_034S01398	GH31 (308-748)	GH31_1	871	No	No	Cytoplasm	Mannosyl-oligosaccharide exo-a-1,3-glucosidase	3.2.1.207	ROT2	uniprot|P38138 Saccharomyces cerevisiae YBR229C ROT2 catalytic subunit of glucosidase 2, which cleaves sequentially the 2 innermost alpha-1,3-linked glucose residues from the Glc(2)Man(9)GlcNAc(2) oligosaccharide precursor of immature glycoproteins		No
TRVA0_003S03730	GH31 (313-753)	GH31_1	876	No	No	Cytoplasm	Mannosyl-oligosaccharide exo-a-1,3-glucosidase	3.2.1.207	ROT2	uniprot|P38138 Saccharomyces cerevisiae YBR229C ROT2 catalytic subunit of glucosidase 2, which cleaves sequentially the 2 innermost alpha-1,3-linked glucose residues from the Glc(2)Man(9)GlcNAc(2) oligosaccharide precursor of immature glycoproteins		No
TRVA0_017S01728	GH31 (339-784)	GH31_1	912	Yes (1-20)	No	ER	Mannosyl-oligosaccharide exo-a-1,3-glucosidase	3.2.1.207	ROT2	uniprot|P38138 Saccharomyces cerevisiae YBR229C ROT2 catalytic subunit of glucosidase 2, which cleaves sequentially the 2 innermost alpha-1,3-linked glucose residues from the Glc(2)Man(9)GlcNAc(2) oligosaccharide precursor of immature glycoproteins		No
TRVA0_001S02146	GH31 (261-691)	GH31_3	798	No	No	Cytoplasm	Exo-a-xylosidase	3.2.1.177		uniprot|G3BCG9 Candida tenuis alpha-D-xyloside xylohydrolase	Xyloglucan	No
TRVA0_071S00342	GH32 (13-298)		474	No	No	Cytoplasm
TRVA0_088S00188	GH35 (14-194)		538	No	No	Cytoplasm				uniprot|A0A161HGA1 Sugiyamaella lignohabitans Glycoside hydrolase family 35	Xylan	Yes (nd)
TRVA0_001S06942	GH37 (150-696)		744	No	No	Cytoplasm	Trehalose a-1,1-glucosidase	3.2.1.28	NTH1	uniprot|P32356 Saccharomyces cerevisiae YDR001C NTH1 hydrolyzes intracellular trehalose to glucose	Trehalose	No
TRVA0_017S00540	GH38 (270-527)		1093	No	No	Vacuole	a-mannosidase	3.2.1.24	AMS1	uniprot|P22855 Saccharomyces cerevisiae YGL156W AMS1 degrades free oligosaccharides in the vacuole		No
TRVA0_056S00496	GH38 (273-530)		1074	No	No	Vacuole	a-mannosidase	3.2.1.24	AMS1	uniprot|P22855 Saccharomyces cerevisiae YGL156W AMS1 degrades free oligosaccharides in the vacuole		No
TRVA0_020S02520	GH43 (78-381)	GH43_6	384	Yes (1-17)	No	Extracellular	Arabinan endo-a-1,5-arabinofuranosidase	3.2.1.99	ABNA	uniprot|P42256 Aspergillus niger Arabinan endo-1,5-alpha-L-arabinosidase A	Arabinan	No
TRVA0_042S00870	GH43 (49-300)	GH43_24	341	Yes (1-19)	No	Extracellular	Galactan exo-b-1,3-galactosidase	3.2.1.145			Galactan	No
TRVA0_080S00210	GH47 (225-863)		866	No	Yes (13-32)	Golgi apparatus	Mannosyl-oligosaccharide exo-a-1,2-mannosidase	3.2.1.113	MNL2	uniprot|A0A161HKM1 Sugiyamaella lignohabitans MNL2 alpha-1,2-Mannosidase		No
TRVA0_003S00848	GH47 (46-517)		643	Yes (1-25)	No	ER	Mannosyl-oligosaccharide exo-a-1,2-mannosidase	3.2.1.113	MNL1	uniprot|P38888 Saccharomyces cerevisiae YHR204W MNL1 alpha-1,2-specific exomannosidase involved in endoplasmic reticulum-associated degradation (ERAD)		No
TRVA0_055S00848	GH47 (89-542)		559	No	Yes (45-62)	ER	Mannosyl-oligosaccharide exo-a-1,2-mannosidase	3.2.1.113	MNL1	uniprot|P32906 Saccharomyces cerevisiae YJR131W MNS1 involved in glycoprotein quality control as it is important for the targeting of misfolded glycoproteins for degradation		No
TRVA0_020S02498	GH51 (19-506)	GH51_1	511	No	No	Cytoplasm	a-L-arabinofuranosidase	3.2.1.55	ABF1	uniprot|A0A8T8X1Q4 Aspergillus japonicus Non-reducing end alpha-L-arabinofuranosidase	Arabinoxylan	Yes (x10.6)
TRVA0_067S00166	GH51 (190-618)	GH51_2	620	Yes (1-17)	No	Extracellular	a-L-arabinofuranosidase	3.2.1.55	ABF2	uniprot|P42254 Aspergillus niger Alpha-L-arabinofuranosidase A	Arabinan, arabinoxylan	No
TRVA0_006S03070	GH63 (567-781)		795	Yes (1-17)	No	ER	Mannosyl-oligosaccharide exo-a-1,2-glucosidase	3.2.1.106	CWH41	uniprot|P53008 Saccharomyces cerevisiae YGL027C CWH41 cleaves the distal alpha 1,2-linked glucose residue from the Glc(3)Man(9)GlcNAc(2) oligosaccharide precursor highly specifically
TRVA0_042S01266	GH65 (463-817)		1078	No	Yes (5-24)	Plasma membrane	Trehalose a-1,1-glucosidase	3.2.1.28	ATH1	uniprot|P48016 Saccharomyces cerevisiae YPR026W ATH1 periplasmic acid trehalase that catalyzes hydrolysis of the disaccharide trehalose and required for growth on trehalose as carbon source	Trehalose
TRVA0_002S02564	GH72 (1-231)		378	No	Yes (351-373)	Plasma membrane	b-1,3-glucanosyltransglucosidase	2.4.1.-	GAS4	uniprot|Q08271 Saccharomyces cerevisiae YOL132W GAS4 splits internally a 1,3-beta-glucan molecule and transfers the newly generated reducing end (the donor) to the non-reducing end of another 1,3-beta-glucan molecule (the acceptor) forming a 1,3-beta linkage, resulting in the elongation of 1,3-beta-glucan chains in the cell wall	Glucan (Yeast cell wall)	No
TRVA0_020S02300	GH72 (18-322)		455	Yes (1-18)	Yes (432-454)	Cell surface (GPI)	b-1,3-glucanosyltransglucosidase	2.4.1.-	GAS5	uniprot|Q08193 Saccharomyces cerevisiae YOL030W GAS5 splits internally a 1,3-beta-glucan molecule and transfers the newly generated reducing end (the donor) to the non-reducing end of another 1,3-beta-glucan molecule (the acceptor) forming a 1,3-beta linkage, resulting in the elongation of 1,3-beta-glucan chains in the cell wall	Glucan (Yeast cell wall)	No
TRVA0_066S00100	GH72 (18-335)		476	Yes (1-19)	Yes (454-476)	Cell surface (GPI)	b-1,3-glucanosyltransglucosidase	2.4.1.-	GAS3	uniprot|Q03655 Saccharomyces cerevisiae YMR215W GAS3 splits internally a 1,3-beta-glucan molecule and transfers the newly generated reducing end (the donor) to the non-reducing end of another 1,3-beta-glucan molecule (the acceptor) forming a 1,3-beta linkage, resulting in the elongation of 1,3-beta-glucan chains in the cell wall	Glucan (Yeast cell wall)	No
TRVA0_017S02014	GH72 (30-333) CBM43 (383-469)		545	Yes (1-22)	Yes (523-545)	Cell surface (GPI)	b-1,3-glucanosyltransglucosidase	2.4.1.-	GAS1	uniprot|P22146 Saccharomyces cerevisiae YMR307W GAS1 splits internally a 1,3-beta-glucan molecule and transfers the newly generated reducing end (the donor) to the non-reducing end of another 1,3-beta-glucan molecule (the acceptor) forming a 1,3-beta linkage, resulting in the elongation of 1,3-beta-glucan chains in the cell wall	Glucan (Yeast cell wall)	No
TRVA0_028S01662	GH75 (11-245)		241	Yes (1-20)	No	Extracellular	Chitosan endo-b-1,4-N-glucosaminase	3.2.1.132	CSN	uniprot|Q875I9 Aspergillus fumigatus Endo-chitosanase	Chitosan	No
TRVA0_001S07448	GH76 (24-380)		437	Yes (1-20)	No	Extracellular	Mannan endo-a-1,6-mannosidase	3.2.1.101	DCW1	uniprot|P36091 Saccharomyces cerevisiae YKL046C DCW1 required for normal synthesis of the cell wall	Mannan (Yeast cell wall)	No
TRVA0_009S03246	GH76 (26-388)		461	Yes (1-19)	Yes (438-460)	Cell surface (GPI)	Mannan endo-a-1,6-mannosidase	3.2.1.101	DCW1	uniprot|P36091 Saccharomyces cerevisiae YKL046C DCW1 required for normal synthesis of the cell wall	Mannan (Yeast cell wall)	No
TRVA0_073S00100	GH76 (29-393)		456	Yes (1-20)	Yes (434-453)	Cell surface (GPI)	Mannan endo-a-1,6-mannosidase	3.2.1.101	DCW1	uniprot|P36091 Saccharomyces cerevisiae YKL046C DCW1 required for normal synthesis of the cell wall	Mannan (Yeast cell wall)	No
TRVA0_024S01992	GH76 (31-341)		411	No	No	Cytoplasm	Mannan endo-a-1,6-mannosidase	3.2.1.101			Mannan (Yeast cell wall)	No
TRVA0_011S01266	GH76 (35-251)		254	Yes (1-23)	No	Extracellular	Mannan endo-a-1,6-mannosidase	3.2.1.101			Mannan (Yeast cell wall)	No
TRVA0_024S00650	GH76 (38-390)		408	Yes (1-15)	No	Extracellular	Mannan endo-a-1,6-mannosidase	3.2.1.101			Mannan (Yeast cell wall)	No
TRVA0_011S00804	GH81 (1-660)		666	No	No	Cytoplasm	Glucan endo-b-1,3-glucosidase	3.2.1.39	ENG2	uniprot|Q12168 Saccharomyces cerevisiae YLR144C ACF2 cleaves internal linkages in 1,3-beta-glucan	Glucan (Yeast cell wall)	No
TRVA0_052S00430	GH81 (271-949)		956	Yes (1-18)	No	Extracellular	Glucan endo-b-1,3-glucosidase	3.2.1.39	ENG1	uniprot|P53753 Saccharomyces cerevisiae YNR067C DSE4 cleaves internal linkages in 1,3-beta-glucan	Glucan (Yeast cell wall)	No
TRVA0_005S02608	GH81 (82-764)		769	Yes (1-18)	No	Extracellular	Glucan endo-b-1,3-glucosidase	3.2.1.39	ENG1	uniprot|P53753 Saccharomyces cerevisiae YNR067C DSE4 cleaves internal linkages in 1,3-beta-glucan	Glucan (Yeast cell wall)	No
TRVA0_006S03972	GH88 (80-426)		437	No	No	Cytoplasm
TRVA0_066S00276	GH88 (80-428)		439	No	No	Cytoplasm
TRVA0_001S09670	GH88 (82-434)		445	No	No	Cytoplasm
TRVA0_001S09802	GH88 (83-431)		442	No	No	Cytoplasm
TRVA0_001S08614	GH89 (67-717)		738	Yes (1-18)	No	Extracellular	a-N-acetylglucosaminidase	3.2.1.50
TRVA0_001S08482	GH89 (76-779)		782	No	No	Cytoplasm	a-N-acetylglucosaminidase	3.2.1.50
TRVA0_042S00342	GH105 (44-364)		368	No	No	Cytoplasm					Galacturonan	No
TRVA0_001S03466	GH109 (6-187)		437	No	No	Cytoplasm						No
TRVA0_024S00144	GH114 (96-286)		331	No	No	Cytoplasm	Endo-a-1,4-N-galactosaminidase	3.2.1.109
TRVA0_064S00386	GH115 (199-540;825-998)		1002	No	No	Cytoplasm	Xylan a-1,2-(4-O-methyl)-glucuronidase	3.2.1.131	AGU1	uniprot|A1CDF2 Aspergillus clavatus Gylcosyl hydrolase 115	Xylan (Plant cell wall)	Yes (x56.9)
TRVA0_007S02410	GH125 (105-526)		551	Yes (1-29)	No	Extracellular	Mannosyl-oligosaccharide exo-a-1,6-mannosidase	3.2.1.163				No
TRVA0_049S00100	GH127 (3-529)		600	No	No	Cytoplasm	b-L-arabinofuranosidase	3.2.1.185
TRVA0_032S00232	GH132 (120-420)		421	Yes (1-20)	No	Extracellular	Glucan exo-b-1,3-glucosidase	3.2.1.58	SUN4	uniprot|P53616 Saccharomyces cerevisiae YNL066W SUN4 involved in the remodeling of the cell wall during the various phases of yeast culture development and under various environmental conditions and plays a role in septation	Glucan (Yeast cell wall)	No
TRVA0_005S00628	GH132 (20-305)		543	Yes (1-19)	Yes (520-543)	Cell surface (GPI)	Glucan exo-b-1,3-glucosidase	3.2.1.58	ADG3	uniprot|Q0D0D8 Aspergillus terreus SUN domain protein	Glucan (Yeast cell wall)	No
TRVA0_077S00320	GH132 (89-341)		541	No	Yes (42-64)	Plasma membrane	Glucan exo-b-1,3-glucosidase	3.2.1.58	ADG3	uniprot|Q0D0D8 Aspergillus terreus SUN domain protein	Glucan (Yeast cell wall)	No
TRVA0_064S00364	GH154 (12-352)		611	No	No	Cytoplasm	Exo-b-1,6-glucuronidase/exo-b-1,6-galactosidase	3.2.1.-				No
TRVA0_007S01772	GH154 (22-365)		627	No	No	Cytoplasm	Exo-b-1,6-glucuronidase/exo-b-1,6-galactosidase	3.2.1.-				No
TRVA0_069S00188	GH171 (45-410)		410	Yes (1-20)	No	Extracellular	Exo-b-N-acetylmuramidase	3.2.1.92
TRVA0_067S00276	GH177 (10-291)		349	No	No	Cytoplasm	Inositol 2-dehydrogenase				Inositol	No
TRVA0_067S00386	GH177 (10-304)		349	No	No	Cytoplasm	Inositol 2-dehydrogenase				Inositol	No
TRVA0_027S00386	GH177 (10-316)		354	No	No	Cytoplasm	Inositol 2-dehydrogenase				Inositol	No
TRVA0_100S00166	GH177 (27-275)		330	No	No	Cytoplasm	Inositol 2-dehydrogenase				Inositol	No
TRVA0_071S00122	GH177 (29-298)		368	No	No	Cytoplasm	Inositol 2-dehydrogenase				Inositol	No
TRVA0_035S01464	GH179 (20-214)		347	No	No	Cytoplasm	b-N-acetylhexosaminidase	3.2.1.52
Blue characters: extracellular proteins; pink: GPI anchors; violet: plasma membrane; bold: xylan induced proteins
